# Supplementary material for: Revisiting the Mechanistic Pathway of Gas-Phase Reactions in InN MOVPE Through DFT Calculations
Source: Molecules. 2025 Feb 19;30(4):971. doi: 10.3390/molecules30040971 (PMC11857898; doi:10.3390/molecules30040971)
Supplement: Supplementary file 1 [file molecules-30-00971-s001.zip]

Archive with 1 entries (1 files):
- molecules-3469977-supplementary.pdf
